# Supplementary material for: Post-mortem genetic investigation of cardiac disease–associated genes in sudden infant death syndrome (SIDS) cases
Source: Int J Legal Med. 2020 Aug 12;135(1):207–12. doi: 10.1007/s00414-020-02394-x (PMC7782403; doi:10.1007/s00414-020-02394-x)
Supplement: Supplementary file 1 — (XLSX 11.7 kb) [file 414_2020_2394_MOESM1_ESM.xlsx]

## Sheet: Supplement 1
Supplemental data
List of genes analysed
Major cardiac channelopathy genes are listed in bold
	Gene	NM
	ABCC9	NM_005691
	ACTC1	NM_005159
	ACTN2	NM_001103
	AKAP9	NM_005751
	ANK2	NM_001148
	ANKRD1	NM_014391
	BAG3	NM_004281
	CACNA1C	NM_000719
	CACNA2D1	NM_000722
	CACNB2	NM_201596
	CALM1	NM_006888
	CALR3	NM_145046
	CASQ2	NM_001232
	CAV3	NM_033337
	CRYAB	NM_001885
	CSRP3	NM_003476
	DES	NM_001927
	DPP6	NM_130797
	DCS2	NM_004949
	DSG2	NM_001943
	DSP	NM_004415
	DTNA	NM_001390
	EYA4	NM_004100
	FHL2	NM_001450
	FKTN	NM_006731
	GATAD1	NM_021167
	GPD1L	NM_015141
	HCN4	NM_005477
	JPH2	NM_020433
	JUP	NM_0002230
	KCND3	NM_004980
	KCNE1	NM_001127670
	KCNE2	NM_172201
	KCNE3	NM_005472
	KCNH2	NM_000238
	KCNJ2	NM_000891
	KCNJ5	NM_000890
	KCNJ8	NM_004982
	KCNQ1	NM_000218
	LAMA4	NM_001105206
	LDB3	NM_007078
	LMNA	NM_170707
	MIB1	NM_020774
	MYBPC3	NM_000256
	MYH6	NM_002471
	MYH7	NM_000257
	MYL2	NM_000432
	MYL3	NM_000258
	MYLK2	NM_033118
	MYOZ2	NM_016599
	MYPN	NM_032578
	NEXN	NM_144573
	PDLIM3	NM_001114107
	PKP2	NM_004572
	PLN	NM_002667
	PRDM16	NM_022114
	PRKAG2	NM_0169203
	RANGRF	NM_016492
	RBM20	NM_001134363
	RYR2	NM_001035
	SCN1B	NM_001037
	SCN3B	NM_018400
	SCN4B	NM_174934
	SCN5A	NM_198056
	SDHA	NM_004168
	SGCD	NM_001128209
	SNTA1	NM_003098
	TAZ	NM_000116
	TCAP	NM_003673
	TGFB3	NM_003239
	TMEM43	NM_024334
	TMPO	NM_003276
	TNNC1	NM_003280
	TNNI3	NM_000363
	TNNT2	NM_001001430
	TPM1	NM_000366
	TRDN	NM_001256021
	TTN	NM_003319
	TXNRD2	NM_006440
	VCL	NM_014000
